# Supplementary material for: A new species of Caecilia (Gymnophiona, Caeciliidae) from the Magdalena valley region of Colombia
Source: Zookeys. 2019 Oct 30;884:135–57. doi: 10.3897/zookeys.884.35776 (PMC6834723; doi:10.3897/zookeys.884.35776)
Supplement: XML Treatment for Caecilia pulchraserrana [file zookeys.884.35776-treatment1.xml]

<!DOCTYPE tp:taxon-treatment
  PUBLIC "-//TaxonX//DTD Taxonomic Treatment Publishing DTD v0 20100105//EN" "tax-treatment-NSO.dtd">
<tp:taxon-treatment xmlns:tp="http://www.plazi.org/taxpub"><tp:treatment-meta><kwd-group><label>Taxon classification</label><kwd><named-content xmlns:xlink="http://www.w3.org/1999/xlink" content-type="kingdom">Animalia</named-content></kwd><kwd><named-content xmlns:xlink="http://www.w3.org/1999/xlink" content-type="order">Gymnophiona</named-content></kwd><kwd><named-content xmlns:xlink="http://www.w3.org/1999/xlink" content-type="family">Caeciliidae</named-content></kwd></kwd-group><mixed-citation publication-type="journal"><person-group><name><surname>Acosta-Galvis</surname><given-names>Andrés R.</given-names></name><name><surname>Torres</surname><given-names>Mauricio</given-names></name><name><surname>Pulido-Santacruz</surname><given-names>Paola</given-names></name></person-group><article-title>A new species of <italic><tp:taxon-name><tp:taxon-name-part taxon-name-part-type="genus" reg="Caecilia">Caecilia</tp:taxon-name-part></tp:taxon-name></italic> (<tp:taxon-name><tp:taxon-name-part taxon-name-part-type="order">Gymnophiona</tp:taxon-name-part></tp:taxon-name>, <tp:taxon-name><tp:taxon-name-part taxon-name-part-type="family">Caeciliidae</tp:taxon-name-part></tp:taxon-name>) from the Magdalena valley region of Colombia</article-title><source>Zookeys</source><day>30</day><month>10</month><year>2019</year><volume>884</volume><fpage>135</fpage><lpage>157</lpage><pub-id pub-id-type="doi">10.3897/zookeys.884.35776</pub-id></mixed-citation></tp:treatment-meta><tp:nomenclature><tp:taxon-name><object-id xmlns:xlink="http://www.w3.org/1999/xlink" content-type="arpha" xlink:type="simple">BD849A1C-D33F-5BA0-BB88-96D143F70831</object-id>
              <tp:taxon-name-part taxon-name-part-type="genus" reg="Caecilia">Caecilia</tp:taxon-name-part>
              <tp:taxon-name-part taxon-name-part-type="species" reg="pulchraserrana">pulchraserrana</tp:taxon-name-part>
              <object-id xmlns:xlink="http://www.w3.org/1999/xlink" content-type="zoobank" xlink:type="simple">http://zoobank.org/03F213A5-2148-4255-91BB-37719EF0E7B7</object-id>
            </tp:taxon-name><tp:taxon-status xmlns:xlink="http://www.w3.org/1999/xlink" xlink:type="simple">sp. nov.</tp:taxon-status><xref ref-type="fig" rid="F3">Figs 3</xref><xref ref-type="fig" rid="F4">, 4</xref><xref ref-type="fig" rid="F5">, 5</xref><xref ref-type="table" rid="T2">; Tables 2</xref><xref ref-type="table" rid="T3">, 3</xref><xref ref-type="table" rid="T4">, 4</xref></tp:nomenclature><tp:treatment-sec sec-type="Holotype" id="SECID0ECNBG"><title>Holotype.</title><p>IAvH-Am-15487 (field number ARA 7872; Figs <xref ref-type="fig" rid="F3">3</xref>, <xref ref-type="fig" rid="F4">4C</xref>), an adult female collected 25 February 2018 by A. R. Acosta-Galvis, Miguel Torres, and Daniela García.</p></tp:treatment-sec><tp:treatment-sec sec-type="type locality" id="SECID0EQNBG"><title>Type Locality.</title><p>(Fig. <xref ref-type="fig" rid="F1">1</xref>) Colombia, Santander Department, El Carmen de Chucurí Municipality, vereda La Belleza, Cascajales River, <named-content xmlns:xlink="http://www.w3.org/1999/xlink" content-type="dwc:verbatimCoordinates" xlink:type="simple"><named-content content-type="geo-json" specific-use="{&#34;type&#34;:&#34;Point&#34;,&#34;coordinates&#34;:[-73.572278,6.569139]}" id="NCID0E4NBG" xlink:type="simple">06°34'8.9"N, 73°34'20.2"W</named-content></named-content>, 789 m a.s.l.</p></tp:treatment-sec><tp:treatment-sec sec-type="Paratypes" id="SECID0ECOBG"><title>Paratypes.</title><p>Four specimens (Fig. <xref ref-type="fig" rid="F4">4</xref>), IAvH-Am-15488 (field number ARA 7871) and UIS-MHN-A-6575 (field number ARA 7689), adult females, collected with holotype, and IAvH-Am-15489–90 (field numbers ARA 7690–1, respectively), adult males (exhibiting phallus, Fig. <xref ref-type="fig" rid="F5">5 A–C</xref>), <named-content xmlns:xlink="http://www.w3.org/1999/xlink" content-type="dwc:verbatimCoordinates" xlink:type="simple"><named-content content-type="geo-json" specific-use="{&#34;type&#34;:&#34;Point&#34;,&#34;coordinates&#34;:[-73.574694,6.578083]}" id="NCID0ETOBG" xlink:type="simple">06°34'41.1"N, 73°34'28.9"W</named-content></named-content>, 731 m a.s.l., collected 19 February 2018 by A. R. Acosta-Galvis and Miguel Torres.</p><fig id="F4" position="float" orientation="portrait"><object-id xmlns:xlink="http://www.w3.org/1999/xlink" content-type="doi" xlink:type="simple">10.3897/zookeys.884.35776.figure4</object-id><object-id xmlns:xlink="http://www.w3.org/1999/xlink" content-type="arpha" xlink:type="simple">130641BC-9D93-52DA-BEE3-4E4B0CC83977</object-id><label>Figure 4.</label><caption><p><italic><tp:taxon-name><tp:taxon-name-part taxon-name-part-type="genus" reg="Caecilia">Caecilia</tp:taxon-name-part> <tp:taxon-name-part taxon-name-part-type="species" reg="pulchraserrana">pulchraserrana</tp:taxon-name-part></tp:taxon-name></italic> sp. nov. in life. <bold>A</bold> Adult female, paratype, IAvH-Am-15488, <abbrev xmlns:xlink="http://www.w3.org/1999/xlink" xlink:title="total length" id="ABBRID0ENPBG" xlink:type="simple">TL</abbrev>= 232 mm <bold>B</bold> adult female, paratype, IAvH-Am-15488, <abbrev xmlns:xlink="http://www.w3.org/1999/xlink" xlink:title="total length" id="ABBRID0ETPBG" xlink:type="simple">TL</abbrev>= 232 mm <bold>C</bold> adult female, holotype, IAvH-Am-15487, <abbrev xmlns:xlink="http://www.w3.org/1999/xlink" xlink:title="total length" id="ABBRID0EZPBG" xlink:type="simple">TL</abbrev>= 206 mm <bold>D–E</bold> adult female. paratype, UIS-MHN-A-6575, <abbrev xmlns:xlink="http://www.w3.org/1999/xlink" xlink:title="total length" id="ABBRID0E6PBG" xlink:type="simple">TL</abbrev>= 195 mm.</p></caption><graphic xmlns:xlink="http://www.w3.org/1999/xlink" xlink:href="zookeys-884-135-g004.jpg" position="float" orientation="portrait" xlink:type="simple" id="oo_351467.jpg"><uri content-type="original_file" xlink:type="simple">https://binary.pensoft.net/fig/351467</uri></graphic></fig><fig id="F5" position="float" orientation="portrait"><object-id xmlns:xlink="http://www.w3.org/1999/xlink" content-type="doi" xlink:type="simple">10.3897/zookeys.884.35776.figure5</object-id><object-id xmlns:xlink="http://www.w3.org/1999/xlink" content-type="arpha" xlink:type="simple">DDD5F26B-F9CF-54CB-A625-5962B033EE07</object-id><label>Figure 5.</label><caption><p>Phallus (everted cloaca) of adult males <italic><tp:taxon-name><tp:taxon-name-part taxon-name-part-type="genus" reg="Caecilia">Caecilia</tp:taxon-name-part> <tp:taxon-name-part taxon-name-part-type="species" reg="pulchraserrana">pulchraserrana</tp:taxon-name-part></tp:taxon-name></italic> sp. nov. <bold>A</bold> Ventro-lateral view (IAvH-Am-15489) <bold>B</bold> Ventro-lateral view of vent and <bold>C</bold> dorsal surface of the phallus (IAvH-Am-15490).</p></caption><graphic xmlns:xlink="http://www.w3.org/1999/xlink" xlink:href="zookeys-884-135-g005.jpg" position="float" orientation="portrait" xlink:type="simple" id="oo_351468.jpg"><uri content-type="original_file" xlink:type="simple">https://binary.pensoft.net/fig/351468</uri></graphic></fig></tp:treatment-sec><tp:treatment-sec sec-type="Referred specimens" id="SECID0EGRBG"><title>Referred specimens.</title><p>UIS-MHN-A-6576–7 (field numbers ARA 7692–3, respectively), juveniles, <named-content xmlns:xlink="http://www.w3.org/1999/xlink" content-type="dwc:verbatimCoordinates" xlink:type="simple"><named-content content-type="geo-json" specific-use="{&#34;type&#34;:&#34;Point&#34;,&#34;coordinates&#34;:[-73.574694,6.578083]}" id="NCID0EPRBG" xlink:type="simple">06°34'41.1"N, 73°34'28.9"W</named-content></named-content>, 731 m a.s.l., collected 19 February 2018 by A. R. Acosta-Galvis and Miguel Torres. Tissues for molecular analysis (IAvH-CT-22733–4) were extracted from these specimens.</p></tp:treatment-sec><tp:treatment-sec sec-type="diagnosis" id="SECID0EURBG"><title>Diagnosis.</title><p><italic><tp:taxon-name><tp:taxon-name-part taxon-name-part-type="genus" reg="Caecilia">Caecilia</tp:taxon-name-part> <tp:taxon-name-part taxon-name-part-type="species" reg="pulchraserrana">pulchraserrana</tp:taxon-name-part></tp:taxon-name></italic> sp. nov. differs from its congeners by the combination of having 100–104 dorsally incomplete primary annular grooves, a small size (195–232 mm), lips and ventral margin of upper jaw with a pink-orange (salmon) color (Fig. <xref ref-type="fig" rid="F4">4</xref>), and lacking secondary annular grooves and dermal scale pockets.</p></tp:treatment-sec><tp:treatment-sec sec-type="Species comparisons" id="SECID0EJSBG"><title>Species comparisons.</title><p>Regarding the species of the genus <italic><tp:taxon-name><tp:taxon-name-part taxon-name-part-type="genus" reg="Caecilia">Caecilia</tp:taxon-name-part></tp:taxon-name></italic>, the absence of secondary annular grooves distinguishes <italic><tp:taxon-name><tp:taxon-name-part taxon-name-part-type="genus" reg="Caecilia">C.</tp:taxon-name-part> <tp:taxon-name-part taxon-name-part-type="species" reg="pulchraserrana">pulchraserrana</tp:taxon-name-part></tp:taxon-name></italic> sp. nov. from <italic><tp:taxon-name><tp:taxon-name-part taxon-name-part-type="genus" reg="Caecilia">C.</tp:taxon-name-part> <tp:taxon-name-part taxon-name-part-type="species" reg="abitaguae">abitaguae</tp:taxon-name-part></tp:taxon-name></italic> Dunn, 1942, <italic><tp:taxon-name><tp:taxon-name-part taxon-name-part-type="genus" reg="Caecilia">C.</tp:taxon-name-part> <tp:taxon-name-part taxon-name-part-type="species" reg="albiventris">albiventris</tp:taxon-name-part></tp:taxon-name></italic> Daudin, 1803, <italic><tp:taxon-name><tp:taxon-name-part taxon-name-part-type="genus" reg="Caecilia">C.</tp:taxon-name-part> <tp:taxon-name-part taxon-name-part-type="species" reg="armata">armata</tp:taxon-name-part></tp:taxon-name></italic> Dunn, 1942, <italic><tp:taxon-name><tp:taxon-name-part taxon-name-part-type="genus" reg="Caecilia">C.</tp:taxon-name-part> <tp:taxon-name-part taxon-name-part-type="species" reg="antioquiaensis">antioquiaensis</tp:taxon-name-part></tp:taxon-name></italic> Taylor, 1968, <italic><tp:taxon-name><tp:taxon-name-part taxon-name-part-type="genus" reg="Caecilia">C.</tp:taxon-name-part> <tp:taxon-name-part taxon-name-part-type="species" reg="bokermanni">bokermanni</tp:taxon-name-part></tp:taxon-name></italic> Taylor, 1968, <italic><tp:taxon-name><tp:taxon-name-part taxon-name-part-type="genus" reg="Caecilia">C.</tp:taxon-name-part> <tp:taxon-name-part taxon-name-part-type="species" reg="dunni">dunni</tp:taxon-name-part></tp:taxon-name></italic> Hershkovitz, 1938, <italic><tp:taxon-name><tp:taxon-name-part taxon-name-part-type="genus" reg="Caecilia">C.</tp:taxon-name-part> <tp:taxon-name-part taxon-name-part-type="species" reg="flavopunctata">flavopunctata</tp:taxon-name-part></tp:taxon-name></italic> Roze &amp; Solano, 1963, <italic><tp:taxon-name><tp:taxon-name-part taxon-name-part-type="genus" reg="Caecilia">C.</tp:taxon-name-part> <tp:taxon-name-part taxon-name-part-type="species" reg="gracilis">gracilis</tp:taxon-name-part></tp:taxon-name></italic> Shaw, 1802, <italic><tp:taxon-name><tp:taxon-name-part taxon-name-part-type="genus" reg="Caecilia">C.</tp:taxon-name-part> <tp:taxon-name-part taxon-name-part-type="species" reg="guntheri">guntheri</tp:taxon-name-part></tp:taxon-name></italic> Dunn, 1942, <italic><tp:taxon-name><tp:taxon-name-part taxon-name-part-type="genus" reg="Caecilia">C.</tp:taxon-name-part> <tp:taxon-name-part taxon-name-part-type="species" reg="isthmica">isthmica</tp:taxon-name-part></tp:taxon-name></italic> Cope, 1878, <italic><tp:taxon-name><tp:taxon-name-part taxon-name-part-type="genus" reg="Caecilia">C.</tp:taxon-name-part> <tp:taxon-name-part taxon-name-part-type="species" reg="leucocephala">leucocephala</tp:taxon-name-part></tp:taxon-name></italic> Taylor, 1968, <italic><tp:taxon-name><tp:taxon-name-part taxon-name-part-type="genus" reg="Caecilia">C.</tp:taxon-name-part> <tp:taxon-name-part taxon-name-part-type="species" reg="marcusi">marcusi</tp:taxon-name-part></tp:taxon-name></italic> Wake, 1985, <italic><tp:taxon-name><tp:taxon-name-part taxon-name-part-type="genus" reg="Caecilia">C.</tp:taxon-name-part> <tp:taxon-name-part taxon-name-part-type="species" reg="mertensi">mertensi</tp:taxon-name-part></tp:taxon-name></italic> Taylor, 1973, <italic><tp:taxon-name><tp:taxon-name-part taxon-name-part-type="genus" reg="Caecilia">C.</tp:taxon-name-part> <tp:taxon-name-part taxon-name-part-type="species" reg="museugoeldi">museugoeldi</tp:taxon-name-part></tp:taxon-name></italic> Maciel &amp; Hoogmoed, 2018, <italic><tp:taxon-name><tp:taxon-name-part taxon-name-part-type="genus" reg="Caecilia">C.</tp:taxon-name-part> <tp:taxon-name-part taxon-name-part-type="species" reg="nigricans">nigricans</tp:taxon-name-part></tp:taxon-name></italic> Boulenger, 1902, <italic><tp:taxon-name><tp:taxon-name-part taxon-name-part-type="genus" reg="Caecilia">C.</tp:taxon-name-part> <tp:taxon-name-part taxon-name-part-type="species" reg="occidentalis">occidentalis</tp:taxon-name-part></tp:taxon-name></italic> Taylor, 1968, <italic><tp:taxon-name><tp:taxon-name-part taxon-name-part-type="genus" reg="Caecilia">C.</tp:taxon-name-part> <tp:taxon-name-part taxon-name-part-type="species" reg="pressula">pressula</tp:taxon-name-part></tp:taxon-name></italic> Taylor, 1968, <italic><tp:taxon-name><tp:taxon-name-part taxon-name-part-type="genus" reg="Caecilia">C.</tp:taxon-name-part> <tp:taxon-name-part taxon-name-part-type="species" reg="perdita">perdita</tp:taxon-name-part></tp:taxon-name></italic> Taylor, 1968, <italic><tp:taxon-name><tp:taxon-name-part taxon-name-part-type="genus" reg="Caecilia">C.</tp:taxon-name-part> <tp:taxon-name-part taxon-name-part-type="species" reg="subnigricans">subnigricans</tp:taxon-name-part></tp:taxon-name></italic> Dunn, 1942, <italic><tp:taxon-name><tp:taxon-name-part taxon-name-part-type="genus" reg="Caecilia">C.</tp:taxon-name-part> <tp:taxon-name-part taxon-name-part-type="species" reg="subterminalis">subterminalis</tp:taxon-name-part></tp:taxon-name></italic> Taylor, 1968, <italic><tp:taxon-name><tp:taxon-name-part taxon-name-part-type="genus" reg="Caecilia">C.</tp:taxon-name-part> <tp:taxon-name-part taxon-name-part-type="species" reg="tentaculata">tentaculata</tp:taxon-name-part></tp:taxon-name></italic> Linnaeus, 1758, <italic><tp:taxon-name><tp:taxon-name-part taxon-name-part-type="genus" reg="Caecilia">C.</tp:taxon-name-part> <tp:taxon-name-part taxon-name-part-type="species" reg="tenuissima">tenuissima</tp:taxon-name-part></tp:taxon-name></italic> (Taylor, 1973), <italic><tp:taxon-name><tp:taxon-name-part taxon-name-part-type="genus" reg="Caecilia">C.</tp:taxon-name-part> <tp:taxon-name-part taxon-name-part-type="species" reg="thompsoni">thompsoni</tp:taxon-name-part></tp:taxon-name></italic> Boulenger, 1902, and <italic><tp:taxon-name><tp:taxon-name-part taxon-name-part-type="genus" reg="Caecilia">C.</tp:taxon-name-part> <tp:taxon-name-part taxon-name-part-type="species" reg="volcani">volcani</tp:taxon-name-part></tp:taxon-name></italic> Taylor, 1969.</p><p><italic><tp:taxon-name><tp:taxon-name-part taxon-name-part-type="genus" reg="Caecilia">Caecilia</tp:taxon-name-part> <tp:taxon-name-part taxon-name-part-type="species" reg="pulchraserrana">pulchraserrana</tp:taxon-name-part></tp:taxon-name></italic> sp. nov. shares with <italic><tp:taxon-name><tp:taxon-name-part taxon-name-part-type="genus" reg="Caecilia">C.</tp:taxon-name-part> <tp:taxon-name-part taxon-name-part-type="species" reg="attenuata">attenuata</tp:taxon-name-part></tp:taxon-name></italic> Taylor, 1968, <italic><tp:taxon-name><tp:taxon-name-part taxon-name-part-type="genus" reg="Caecilia">C.</tp:taxon-name-part> <tp:taxon-name-part taxon-name-part-type="species" reg="caribea">caribea</tp:taxon-name-part></tp:taxon-name></italic> Dunn, 1942, <italic><tp:taxon-name><tp:taxon-name-part taxon-name-part-type="genus" reg="Caecilia">C.</tp:taxon-name-part> <tp:taxon-name-part taxon-name-part-type="species" reg="corpulenta">corpulenta</tp:taxon-name-part></tp:taxon-name></italic> Taylor, 1968, <italic><tp:taxon-name><tp:taxon-name-part taxon-name-part-type="genus" reg="Caecilia">C.</tp:taxon-name-part> <tp:taxon-name-part taxon-name-part-type="species" reg="crassisquama">crassisquama</tp:taxon-name-part></tp:taxon-name></italic> Taylor, 1968, <italic><tp:taxon-name><tp:taxon-name-part taxon-name-part-type="genus" reg="Caecilia">C.</tp:taxon-name-part> <tp:taxon-name-part taxon-name-part-type="species" reg="degenerata">degenerata</tp:taxon-name-part></tp:taxon-name></italic> Dunn, 1942, <italic><tp:taxon-name><tp:taxon-name-part taxon-name-part-type="genus" reg="Caecilia">C.</tp:taxon-name-part> <tp:taxon-name-part taxon-name-part-type="species" reg="inca">inca</tp:taxon-name-part></tp:taxon-name></italic> Taylor, 1973, <italic><tp:taxon-name><tp:taxon-name-part taxon-name-part-type="genus" reg="Caecilia">C.</tp:taxon-name-part> <tp:taxon-name-part taxon-name-part-type="species" reg="orientalis">orientalis</tp:taxon-name-part></tp:taxon-name></italic> Taylor, 1968, <italic><tp:taxon-name><tp:taxon-name-part taxon-name-part-type="genus" reg="Caecilia">C.</tp:taxon-name-part> <tp:taxon-name-part taxon-name-part-type="species" reg="pachynema">pachynema</tp:taxon-name-part></tp:taxon-name></italic> Günther, 1859, and <italic><tp:taxon-name><tp:taxon-name-part taxon-name-part-type="genus" reg="Caecilia">C.</tp:taxon-name-part> <tp:taxon-name-part taxon-name-part-type="species" reg="subdermalis">subdermalis</tp:taxon-name-part></tp:taxon-name></italic> Taylor, 1968 the absence of secondary annular grooves and the presence of incomplete primary annular grooves. However, the new species can be distinguished from these nine species by having a lower number of primary annular grooves (100–104 vs. 114–199). <italic><tp:taxon-name><tp:taxon-name-part taxon-name-part-type="genus" reg="Caecilia">Caecilia</tp:taxon-name-part> <tp:taxon-name-part taxon-name-part-type="species" reg="pulchraserrana">pulchraserrana</tp:taxon-name-part></tp:taxon-name></italic> sp. nov. most closely resembles <italic><tp:taxon-name><tp:taxon-name-part taxon-name-part-type="genus" reg="Caecilia">C.</tp:taxon-name-part> <tp:taxon-name-part taxon-name-part-type="species" reg="degenerata">degenerata</tp:taxon-name-part></tp:taxon-name></italic>, which also lacks subdermal scales, but differs from it in having fewer primary annuli.</p></tp:treatment-sec><tp:treatment-sec sec-type="description" id="SECID0EP6BG"><title>Description of holotype.</title><p>An adult female (Fig. <xref ref-type="fig" rid="F3">3</xref>). Head dorsoventrally flattened and slightly narrower than body; head width at <abbrev xmlns:xlink="http://www.w3.org/1999/xlink" xlink:title="corner of the mouth" id="ABBRID0EZ6BG" xlink:type="simple">CM</abbrev> 63% of width at midbody, head width at <abbrev xmlns:xlink="http://www.w3.org/1999/xlink" xlink:title="corner of the mouth" id="ABBRID0E46BG" xlink:type="simple">CM</abbrev> 72% of head length; head length 3.5% of total length; interorbital distance 40% of head width. Snout projects 1.6 mm beyond mouth; tip of snout rounded in dorsal and lateral view (Fig. <xref ref-type="fig" rid="F3">3</xref>); area between the eye and naris flattened. Eyes visible but small, eye diameter 4% of head length and 13.5% of eye-nostril distance; nares small, margins slightly protuberant, directed posterodorsally, visible from above. Tentacular openings circular and small, slightly raised above skin, laterally positioned near margin of mouth (Type D sensu <xref ref-type="bibr" rid="B30">Lynch 1999</xref>, Fig. <xref ref-type="fig" rid="F3">3D, E</xref>), slightly closer to corner of mouth than to nostrils. Tongue anteriorly attached, surface smooth with some longitudinally oriented grooves. Teeth pointed, recurved, with size decreasing posteriorly; premaxillary-maxillary and dentary teeth monocuspid and visible externally. Premaxillary-maxillary teeth 13, posterior maxillary teeth smaller. Premaxillary-maxillary series extending behind level of choanae. Vomeropalatine teeth 10, monocuspid, relatively uniform, moderately recurved, not visible externally, similar in size. Dentary teeth 12, moderately recurved, faintly larger than premaxillary-maxillary teeth. Choanae subovoid; narial plugs visible (Fig. <xref ref-type="fig" rid="F3">3F</xref>). Nuchal grooves indistinct dorsally and ventrally, incompletely encircling body with transverse grooves on the collars, in ventral surfaces. First collar shorter than second. Body subcylindrical, slightly deeper than wide (Fig. <xref ref-type="fig" rid="F3">3A, B</xref>); body width at midbody 4% of total length. Width along body varies slightly, narrower at terminal region. Primary annuli 104 incomplete dorsally and ventrally. Primary annular grooves completely encircling the body. Secondary grooves absent (Fig. <xref ref-type="fig" rid="F3">3G–I</xref>). Dermal scale pockets absent. Vent circular; disc around vent conspicuous enlarged (Fig. <xref ref-type="fig" rid="F3">3I</xref>) with seven denticulations anterior, seven nearly equal posterior denticulatios (Fig. <xref ref-type="fig" rid="F3">3I</xref>); anal papillae absent, and unsegmented terminal shield of 4.9 mm length.</p></tp:treatment-sec><tp:treatment-sec sec-type="Color in life" id="SECID0ECBAI"><title>Color in life</title><p>(Fig. <xref ref-type="fig" rid="F4">4</xref>): Jaw margins, area between the eye and naris, and tentacular regions pink-orange (salmon); eyeballs completely violet blue (Fig. <xref ref-type="fig" rid="F4">4b</xref>); periorbital region salmon; body dark brownish with thin salmon-colored chromatophores; ventral surface of body slightly paler than dorsum; annular grooves on sides of body slightly darker than general body color.</p></tp:treatment-sec><tp:treatment-sec sec-type="Color in preservative" id="SECID0EQBAI"><title>Color in preservative</title><p>(ethanol 70%; Fig. <xref ref-type="fig" rid="F3">3</xref>): Body dark slate gray dorsally with diffuse khaki chromatophores; jaw margins, rostral and periocular regions yellowish; ventral and lateral surfaces slightly paler than dorsum; vent disk jaw margins and area between the eye and naris yellowish.</p></tp:treatment-sec><tp:treatment-sec sec-type="variation" id="SECID0E1BAI"><title>Variation of type series</title><p>(Tables <xref ref-type="table" rid="T3">3</xref>, <xref ref-type="table" rid="T4">4</xref>). There is little variation among type specimens. Head flattened and slightly narrower than body, head width at <abbrev xmlns:xlink="http://www.w3.org/1999/xlink" xlink:title="corner of the mouth" id="ABBRID0EICAI" xlink:type="simple">CM</abbrev> 58–97% of width at midbody; head width at <abbrev xmlns:xlink="http://www.w3.org/1999/xlink" xlink:title="corner of the mouth" id="ABBRID0EMCAI" xlink:type="simple">CM</abbrev> 72–92% of head length; head length 2–4% of total length; interorbital distance 36–50% of head width. Eye diameter 4–8% of the head length and 10–19% of eye-nostril distance. Nares small, slightly protuberant, directed posterodorsally, and visible from above. Premaxillary-maxillary teeth 11–13. Vomeropalatine teeth 9–12. Dentary teeth 10–13. First collar 66–96% of second collar. Body width at midbody 2–4% of total length. Primary annuli incomplete dorsally and ventrally. Secondary grooves and dermal scales absent. Vent circular; disc around with 12–15 anal denticulations. Denticulations usually seven-eight anteriorly, and seven posteriorly, nearly equal in size (Fig. <xref ref-type="fig" rid="F3">3I</xref>).</p><table-wrap id="T2" position="float" orientation="portrait"><label>Table 2.</label><caption><p>Morphological data of the Colombian species of <italic><tp:taxon-name><tp:taxon-name-part taxon-name-part-type="genus" reg="Caecilia">Caecilia</tp:taxon-name-part></tp:taxon-name></italic> that lack secondary annular grooves and possess incomplete primary annular grooves. Abbreviations are given in Material and methods.</p></caption><table id="TID0EAUAI" rules="all"><tbody><tr><th rowspan="1" colspan="1">Species</th><th rowspan="1" colspan="1">
                      <abbrev xmlns:xlink="http://www.w3.org/1999/xlink" xlink:title="primary annular groove" id="ABBRID0EQDAI" xlink:type="simple">PAG</abbrev>
                    </th><th rowspan="1" colspan="1"><abbrev xmlns:xlink="http://www.w3.org/1999/xlink" xlink:title="total length" id="ABBRID0EYDAI" xlink:type="simple">TL</abbrev> (mm)</th><th rowspan="1" colspan="1">
                      <abbrev xmlns:xlink="http://www.w3.org/1999/xlink" xlink:title="TL divided by diameter at midbody (ratio of length/diameter)" id="ABBRID0EAEAI" xlink:type="simple">TL/D</abbrev>
                    </th><th rowspan="1" colspan="1">Dermal scale pockets</th><th rowspan="1" colspan="1">Sample size</th><th rowspan="1" colspan="1">Source</th></tr><tr><td rowspan="1" colspan="1">
                      <italic><tp:taxon-name><tp:taxon-name-part taxon-name-part-type="genus" reg="Caecilia">C.</tp:taxon-name-part> <tp:taxon-name-part taxon-name-part-type="species" reg="caribea">caribea</tp:taxon-name-part></tp:taxon-name></italic>
                    </td><td rowspan="1" colspan="1">142–152</td><td rowspan="1" colspan="1">390–585</td><td rowspan="1" colspan="1">53–55</td><td rowspan="1" colspan="1">Absent</td><td rowspan="1" colspan="1">4</td><td rowspan="1" colspan="1"><xref ref-type="bibr" rid="B17">Dunn 1942</xref>, <xref ref-type="bibr" rid="B30">Lynch 1999</xref></td></tr><tr><td rowspan="1" colspan="1">
                      <italic><tp:taxon-name><tp:taxon-name-part taxon-name-part-type="genus" reg="Caecilia">C.</tp:taxon-name-part> <tp:taxon-name-part taxon-name-part-type="species" reg="corpulenta">corpulenta</tp:taxon-name-part></tp:taxon-name></italic>
                    </td><td rowspan="1" colspan="1">129–132</td><td rowspan="1" colspan="1">152–441</td><td rowspan="1" colspan="1">19–35</td><td rowspan="1" colspan="1">Absent</td><td rowspan="1" colspan="1">6</td><td rowspan="1" colspan="1"><xref ref-type="bibr" rid="B53">Taylor 1968</xref>, <xref ref-type="bibr" rid="B30">Lynch 1999</xref></td></tr><tr><td rowspan="1" colspan="1">
                      <italic><tp:taxon-name><tp:taxon-name-part taxon-name-part-type="genus" reg="Caecilia">C.</tp:taxon-name-part> <tp:taxon-name-part taxon-name-part-type="species" reg="degenerata">degenerata</tp:taxon-name-part></tp:taxon-name></italic>
                    </td><td rowspan="1" colspan="1">123–137</td><td rowspan="1" colspan="1">390–1050</td><td rowspan="1" colspan="1">38–58</td><td rowspan="1" colspan="1">Absent</td><td rowspan="1" colspan="1">9</td><td rowspan="1" colspan="1">
                      <xref ref-type="bibr" rid="B30">Lynch 1999</xref>
                    </td></tr><tr><td rowspan="1" colspan="1">
                      <italic><tp:taxon-name><tp:taxon-name-part taxon-name-part-type="genus" reg="Caecilia">C.</tp:taxon-name-part> <tp:taxon-name-part taxon-name-part-type="species" reg="orientalis">orientalis</tp:taxon-name-part></tp:taxon-name></italic>
                    </td><td rowspan="1" colspan="1">114–124</td><td rowspan="1" colspan="1">231–673</td><td rowspan="1" colspan="1">29–55</td><td rowspan="1" colspan="1">Present</td><td rowspan="1" colspan="1">8</td><td rowspan="1" colspan="1">
                      <xref ref-type="bibr" rid="B30">Lynch 1999</xref>
                    </td></tr><tr><td rowspan="1" colspan="1">
                      <italic><tp:taxon-name><tp:taxon-name-part taxon-name-part-type="genus" reg="Caecilia">C.</tp:taxon-name-part> <tp:taxon-name-part taxon-name-part-type="species" reg="subdermalis">subdermalis</tp:taxon-name-part></tp:taxon-name></italic>
                    </td><td rowspan="1" colspan="1">116–138</td><td rowspan="1" colspan="1">131–680</td><td rowspan="1" colspan="1">28–54</td><td rowspan="1" colspan="1">Present</td><td rowspan="1" colspan="1">32</td><td rowspan="1" colspan="1">
                      <xref ref-type="bibr" rid="B30">Lynch 1999</xref>
                    </td></tr><tr><td rowspan="1" colspan="1"><italic><tp:taxon-name><tp:taxon-name-part taxon-name-part-type="genus" reg="Caecilia">C.</tp:taxon-name-part> <tp:taxon-name-part taxon-name-part-type="species" reg="pulchraserrana">pulchraserrana</tp:taxon-name-part></tp:taxon-name></italic> sp. nov.</td><td rowspan="1" colspan="1">100–104</td><td rowspan="1" colspan="1">195–232</td><td rowspan="1" colspan="1">9–12</td><td rowspan="1" colspan="1">Absent</td><td rowspan="1" colspan="1">7</td><td rowspan="1" colspan="1">This study</td></tr></tbody></table></table-wrap><table-wrap id="T3" position="float" orientation="portrait"><label>Table 3.</label><caption><p>Morphometric (in mm) and meristic data of the type series of <italic><tp:taxon-name><tp:taxon-name-part taxon-name-part-type="genus" reg="Caecilia">Caecilia</tp:taxon-name-part> <tp:taxon-name-part taxon-name-part-type="species" reg="pulchraserrana">pulchraserrana</tp:taxon-name-part></tp:taxon-name></italic> sp. nov. Abbreviations are given in Materials and methods.</p></caption><table id="TID0EO3AI" rules="all"><tbody><tr><th rowspan="1" colspan="1"/><th rowspan="1" colspan="1">IAvH-Am-15487 Holotype</th><th rowspan="1" colspan="1">IAvH-Am-15490 Paratype</th><th rowspan="1" colspan="1">IAvH-Am-15489 Paratype</th><th rowspan="1" colspan="1">IAvH-Am-15488 Paratype</th><th rowspan="1" colspan="1">UIS-MHN-A-6575 Paratype</th></tr><tr><td rowspan="1" colspan="1">Sex</td><td rowspan="1" colspan="1">F</td><td rowspan="1" colspan="1">M</td><td rowspan="1" colspan="1">M</td><td rowspan="1" colspan="1">F</td><td rowspan="1" colspan="1">F</td></tr><tr><td rowspan="1" colspan="1">
                      <abbrev xmlns:xlink="http://www.w3.org/1999/xlink" xlink:title="primary annular groove" id="ABBRID0E2NAI" xlink:type="simple">PAG</abbrev>
                    </td><td rowspan="1" colspan="1">104</td><td rowspan="1" colspan="1">100</td><td rowspan="1" colspan="1">101</td><td rowspan="1" colspan="1">103</td><td rowspan="1" colspan="1">100</td></tr><tr><td rowspan="1" colspan="1">
                      <abbrev xmlns:xlink="http://www.w3.org/1999/xlink" xlink:title="total length" id="ABBRID0ETOAI" xlink:type="simple">TL</abbrev>
                    </td><td rowspan="1" colspan="1">206</td><td rowspan="1" colspan="1">214</td><td rowspan="1" colspan="1">200</td><td rowspan="1" colspan="1">232</td><td rowspan="1" colspan="1">195</td></tr><tr><td rowspan="1" colspan="1">
                      <abbrev xmlns:xlink="http://www.w3.org/1999/xlink" xlink:title="head width at CM" id="ABBRID0ELPAI" xlink:type="simple">HW</abbrev>
                    </td><td rowspan="1" colspan="1">5.4</td><td rowspan="1" colspan="1">5.3</td><td rowspan="1" colspan="1">5.0</td><td rowspan="1" colspan="1">4.8</td><td rowspan="1" colspan="1">4.3</td></tr><tr><td rowspan="1" colspan="1">
                      <abbrev xmlns:xlink="http://www.w3.org/1999/xlink" xlink:title="head width at NG1" id="ABBRID0EDQAI" xlink:type="simple">HWNG1</abbrev>
                    </td><td rowspan="1" colspan="1">5.2</td><td rowspan="1" colspan="1">4.2</td><td rowspan="1" colspan="1">4.4</td><td rowspan="1" colspan="1">4.9</td><td rowspan="1" colspan="1">4.3</td></tr><tr><td rowspan="1" colspan="1">
                      <abbrev xmlns:xlink="http://www.w3.org/1999/xlink" xlink:title="width at second collar" id="ABBRID0E2QAI" xlink:type="simple">WC2</abbrev>
                    </td><td rowspan="1" colspan="1">5.8</td><td rowspan="1" colspan="1">4.6</td><td rowspan="1" colspan="1">4.0</td><td rowspan="1" colspan="1">5.2</td><td rowspan="1" colspan="1">4.8</td></tr><tr><td rowspan="1" colspan="1">
                      <abbrev xmlns:xlink="http://www.w3.org/1999/xlink" xlink:title="width at midbody" id="ABBRID0ETRAI" xlink:type="simple">WMB</abbrev>
                    </td><td rowspan="1" colspan="1">8.5</td><td rowspan="1" colspan="1">6.2</td><td rowspan="1" colspan="1">5.5</td><td rowspan="1" colspan="1">8.1</td><td rowspan="1" colspan="1">6.2</td></tr><tr><td rowspan="1" colspan="1">
                      <abbrev xmlns:xlink="http://www.w3.org/1999/xlink" xlink:title="circumference at midbody" id="ABBRID0ELSAI" xlink:type="simple">CMB</abbrev>
                    </td><td rowspan="1" colspan="1">22</td><td rowspan="1" colspan="1">18</td><td rowspan="1" colspan="1">17</td><td rowspan="1" colspan="1">23</td><td rowspan="1" colspan="1">18</td></tr><tr><td rowspan="1" colspan="1">
                      <abbrev xmlns:xlink="http://www.w3.org/1999/xlink" xlink:title="width of body at vent level" id="ABBRID0EDTAI" xlink:type="simple">WBV</abbrev>
                    </td><td rowspan="1" colspan="1">5.2</td><td rowspan="1" colspan="1">3.7</td><td rowspan="1" colspan="1">4.0</td><td rowspan="1" colspan="1">4.4</td><td rowspan="1" colspan="1">3.5</td></tr><tr><td rowspan="1" colspan="1">
                      <abbrev xmlns:xlink="http://www.w3.org/1999/xlink" xlink:title="head length" id="ABBRID0E2TAI" xlink:type="simple">HL</abbrev>
                    </td><td rowspan="1" colspan="1">7.4</td><td rowspan="1" colspan="1">5.8</td><td rowspan="1" colspan="1">6.4</td><td rowspan="1" colspan="1">6.0</td><td rowspan="1" colspan="1">5.1</td></tr><tr><td rowspan="1" colspan="1">
                      <abbrev xmlns:xlink="http://www.w3.org/1999/xlink" xlink:title="head height at level with CM" id="ABBRID0ETUAI" xlink:type="simple">HH</abbrev>
                    </td><td rowspan="1" colspan="1">5.1</td><td rowspan="1" colspan="1">4.8</td><td rowspan="1" colspan="1">4.0</td><td rowspan="1" colspan="1">4.4</td><td rowspan="1" colspan="1">3.8</td></tr><tr><td rowspan="1" colspan="1">
                      <abbrev xmlns:xlink="http://www.w3.org/1999/xlink" xlink:title="distance between nares" id="ABBRID0ELVAI" xlink:type="simple">IND</abbrev>
                    </td><td rowspan="1" colspan="1">1.7</td><td rowspan="1" colspan="1">1.6</td><td rowspan="1" colspan="1">1.5</td><td rowspan="1" colspan="1">2.0</td><td rowspan="1" colspan="1">1.2</td></tr><tr><td rowspan="1" colspan="1">
                      <abbrev xmlns:xlink="http://www.w3.org/1999/xlink" xlink:title="interorbital distance" id="ABBRID0EDWAI" xlink:type="simple">IOD</abbrev>
                    </td><td rowspan="1" colspan="1">2.9</td><td rowspan="1" colspan="1">2.6</td><td rowspan="1" colspan="1">2.3</td><td rowspan="1" colspan="1">2.8</td><td rowspan="1" colspan="1">2.5</td></tr><tr><td rowspan="1" colspan="1">
                      <abbrev xmlns:xlink="http://www.w3.org/1999/xlink" xlink:title="eye diameter" id="ABBRID0E2WAI" xlink:type="simple">ED</abbrev>
                    </td><td rowspan="1" colspan="1">0.3</td><td rowspan="1" colspan="1">0.4</td><td rowspan="1" colspan="1">0.4</td><td rowspan="1" colspan="1">0.2</td><td rowspan="1" colspan="1">0.4</td></tr><tr><td rowspan="1" colspan="1">
                      <abbrev xmlns:xlink="http://www.w3.org/1999/xlink" xlink:title="naris diameter" id="ABBRID0ETXAI" xlink:type="simple">ND</abbrev>
                    </td><td rowspan="1" colspan="1">0.18</td><td rowspan="1" colspan="1">0.18</td><td rowspan="1" colspan="1">0.16</td><td rowspan="1" colspan="1">0.16</td><td rowspan="1" colspan="1">0.15</td></tr><tr><td rowspan="1" colspan="1">
                      <abbrev xmlns:xlink="http://www.w3.org/1999/xlink" xlink:title="distance between eye and naris" id="ABBRID0ELYAI" xlink:type="simple">END</abbrev>
                    </td><td rowspan="1" colspan="1">2.3</td><td rowspan="1" colspan="1">2.3</td><td rowspan="1" colspan="1">1.6</td><td rowspan="1" colspan="1">2.5</td><td rowspan="1" colspan="1">2.1</td></tr><tr><td rowspan="1" colspan="1">
                      <abbrev xmlns:xlink="http://www.w3.org/1999/xlink" xlink:title="distance between snout tip and anterior margin of mouth" id="ABBRID0EDZAI" xlink:type="simple">STD</abbrev>
                    </td><td rowspan="1" colspan="1">6.9</td><td rowspan="1" colspan="1">5.6</td><td rowspan="1" colspan="1">5.7</td><td rowspan="1" colspan="1">6.0</td><td rowspan="1" colspan="1">5.2</td></tr><tr><td rowspan="1" colspan="1">
                      <abbrev xmlns:xlink="http://www.w3.org/1999/xlink" xlink:title="distance between ST and naris" id="ABBRID0E2ZAI" xlink:type="simple">STND</abbrev>
                    </td><td rowspan="1" colspan="1">0.8</td><td rowspan="1" colspan="1">0.6</td><td rowspan="1" colspan="1">0.4</td><td rowspan="1" colspan="1">0.7</td><td rowspan="1" colspan="1">0.7</td></tr><tr><td rowspan="1" colspan="1">
                      <abbrev xmlns:xlink="http://www.w3.org/1999/xlink" xlink:title="distance between ST and lip" id="ABBRID0ET1AI" xlink:type="simple">STLPD</abbrev>
                    </td><td rowspan="1" colspan="1">2.2</td><td rowspan="1" colspan="1">2.1</td><td rowspan="1" colspan="1">2.1</td><td rowspan="1" colspan="1">2.0</td><td rowspan="1" colspan="1">1.8</td></tr><tr><td rowspan="1" colspan="1">
                      <abbrev xmlns:xlink="http://www.w3.org/1999/xlink" xlink:title="distance between ST and eye" id="ABBRID0EL2AI" xlink:type="simple">STOD</abbrev>
                    </td><td rowspan="1" colspan="1">3.3</td><td rowspan="1" colspan="1">2.7</td><td rowspan="1" colspan="1">2.5</td><td rowspan="1" colspan="1">3.4</td><td rowspan="1" colspan="1">2.9</td></tr><tr><td rowspan="1" colspan="1">
                      <abbrev xmlns:xlink="http://www.w3.org/1999/xlink" xlink:title="tentacular aperture" id="ABBRID0ED3AI" xlink:type="simple">TA</abbrev>
                    </td><td rowspan="1" colspan="1">0.27</td><td rowspan="1" colspan="1">0.19</td><td rowspan="1" colspan="1">0.30</td><td rowspan="1" colspan="1">0.26</td><td rowspan="1" colspan="1">0.33</td></tr><tr><td rowspan="1" colspan="1">
                      <abbrev xmlns:xlink="http://www.w3.org/1999/xlink" xlink:title="distance between TAs" id="ABBRID0E23AI" xlink:type="simple">INTA</abbrev>
                    </td><td rowspan="1" colspan="1">2.3</td><td rowspan="1" colspan="1">2.2</td><td rowspan="1" colspan="1">1.8</td><td rowspan="1" colspan="1">2.3</td><td rowspan="1" colspan="1">1.9</td></tr><tr><td rowspan="1" colspan="1">
                      <abbrev xmlns:xlink="http://www.w3.org/1999/xlink" xlink:title="distance between TA and eye" id="ABBRID0ET4AI" xlink:type="simple">TAOD</abbrev>
                    </td><td rowspan="1" colspan="1">2.5</td><td rowspan="1" colspan="1">2.1</td><td rowspan="1" colspan="1">1.9</td><td rowspan="1" colspan="1">2.6</td><td rowspan="1" colspan="1">2.1</td></tr><tr><td rowspan="1" colspan="1">
                      <abbrev xmlns:xlink="http://www.w3.org/1999/xlink" xlink:title="distance between TA and lip" id="ABBRID0EL5AI" xlink:type="simple">TALPD</abbrev>
                    </td><td rowspan="1" colspan="1">1.0</td><td rowspan="1" colspan="1">1.3</td><td rowspan="1" colspan="1">0.6</td><td rowspan="1" colspan="1">1.4</td><td rowspan="1" colspan="1">0.99</td></tr><tr><td rowspan="1" colspan="1">
                      <abbrev xmlns:xlink="http://www.w3.org/1999/xlink" xlink:title="distance between TA and naris" id="ABBRID0ED6AI" xlink:type="simple">TANRD</abbrev>
                    </td><td rowspan="1" colspan="1">0.99</td><td rowspan="1" colspan="1">0.67</td><td rowspan="1" colspan="1">0.69</td><td rowspan="1" colspan="1">0.75</td><td rowspan="1" colspan="1">0.7</td></tr><tr><td rowspan="1" colspan="1">
                      <abbrev xmlns:xlink="http://www.w3.org/1999/xlink" xlink:title="distance between TA and ST" id="ABBRID0E26AI" xlink:type="simple">TASTD</abbrev>
                    </td><td rowspan="1" colspan="1">0.6</td><td rowspan="1" colspan="1">0.7</td><td rowspan="1" colspan="1">0.7</td><td rowspan="1" colspan="1">0.2</td><td rowspan="1" colspan="1">0.7</td></tr><tr><td rowspan="1" colspan="1">
                      <abbrev xmlns:xlink="http://www.w3.org/1999/xlink" xlink:title="distance between eye and lip" id="ABBRID0ETABI" xlink:type="simple">LPOD</abbrev>
                    </td><td rowspan="1" colspan="1">1.0</td><td rowspan="1" colspan="1">1.2</td><td rowspan="1" colspan="1">0.9</td><td rowspan="1" colspan="1">1.0</td><td rowspan="1" colspan="1">0.7</td></tr><tr><td rowspan="1" colspan="1">
                      <abbrev xmlns:xlink="http://www.w3.org/1999/xlink" xlink:title="width of choanae" id="ABBRID0ELBBI" xlink:type="simple">WCH</abbrev>
                    </td><td rowspan="1" colspan="1">0.16</td><td rowspan="1" colspan="1">0.11</td><td rowspan="1" colspan="1">0.09</td><td rowspan="1" colspan="1">0.11</td><td rowspan="1" colspan="1">0.14</td></tr><tr><td rowspan="1" colspan="1">
                      <abbrev xmlns:xlink="http://www.w3.org/1999/xlink" xlink:title="first collar length" id="ABBRID0EDCBI" xlink:type="simple">C1</abbrev>
                    </td><td rowspan="1" colspan="1">1.6</td><td rowspan="1" colspan="1">1.2</td><td rowspan="1" colspan="1">1.6</td><td rowspan="1" colspan="1">1.1</td><td rowspan="1" colspan="1">0.9</td></tr><tr><td rowspan="1" colspan="1">
                      <abbrev xmlns:xlink="http://www.w3.org/1999/xlink" xlink:title="second collar length" id="ABBRID0E2CBI" xlink:type="simple">C2</abbrev>
                    </td><td rowspan="1" colspan="1">1.7</td><td rowspan="1" colspan="1">1.5</td><td rowspan="1" colspan="1">2.4</td><td rowspan="1" colspan="1">1.5</td><td rowspan="1" colspan="1">1.1</td></tr><tr><td rowspan="1" colspan="1">
                      <abbrev xmlns:xlink="http://www.w3.org/1999/xlink" xlink:title="body height at midbody" id="ABBRID0ETDBI" xlink:type="simple">BH</abbrev>
                    </td><td rowspan="1" colspan="1">7.0</td><td rowspan="1" colspan="1">4.4</td><td rowspan="1" colspan="1">4.1</td><td rowspan="1" colspan="1">6.5</td><td rowspan="1" colspan="1">5.1</td></tr><tr><td rowspan="1" colspan="1">
                      <abbrev xmlns:xlink="http://www.w3.org/1999/xlink" xlink:title="anal disc diameter" id="ABBRID0ELEBI" xlink:type="simple">ADD</abbrev>
                    </td><td rowspan="1" colspan="1">2.9</td><td rowspan="1" colspan="1">2.6</td><td rowspan="1" colspan="1">2.9</td><td rowspan="1" colspan="1">2.7</td><td rowspan="1" colspan="1">2.6</td></tr><tr><td rowspan="1" colspan="1">
                      <abbrev xmlns:xlink="http://www.w3.org/1999/xlink" xlink:title="vomeropalatine tooth" id="ABBRID0EDFBI" xlink:type="simple">VP</abbrev>
                    </td><td rowspan="1" colspan="1">11</td><td rowspan="1" colspan="1">9</td><td rowspan="1" colspan="1">10</td><td rowspan="1" colspan="1">9</td><td rowspan="1" colspan="1">11</td></tr><tr><td rowspan="1" colspan="1">Premaxillary-maxillary teeth</td><td rowspan="1" colspan="1">13</td><td rowspan="1" colspan="1">11</td><td rowspan="1" colspan="1">14</td><td rowspan="1" colspan="1">14</td><td rowspan="1" colspan="1">12</td></tr><tr><td rowspan="1" colspan="1">Dentary teeth</td><td rowspan="1" colspan="1">12</td><td rowspan="1" colspan="1">13</td><td rowspan="1" colspan="1">10</td><td rowspan="1" colspan="1">11</td><td rowspan="1" colspan="1">12</td></tr></tbody></table></table-wrap><table-wrap id="T4" position="float" orientation="portrait"><label>Table 4.</label><caption><p>Ratios and percentages of measurements of the type series of <italic><tp:taxon-name><tp:taxon-name-part taxon-name-part-type="genus" reg="Caecilia">Caecilia</tp:taxon-name-part> <tp:taxon-name-part taxon-name-part-type="species" reg="pulchraserrana">pulchraserrana</tp:taxon-name-part></tp:taxon-name></italic> sp. nov. Abbreviations are given in Materials and methods.</p></caption><table id="TID0EB5BI" rules="all"><tbody><tr><th rowspan="1" colspan="1"/><th rowspan="1" colspan="1">IAvH-Am-15490 Paratype</th><th rowspan="1" colspan="1">IAvH-Am-15489 Paratype</th><th rowspan="1" colspan="1">IAvH-Am-15488 Paratype</th><th rowspan="1" colspan="1">IAvH-Am-15487 Holotype</th><th rowspan="1" colspan="1">UIS-MHN-A-6575 Paratype</th></tr><tr><td rowspan="1" colspan="1">Sex</td><td rowspan="1" colspan="1">M</td><td rowspan="1" colspan="1">M</td><td rowspan="1" colspan="1">F</td><td rowspan="1" colspan="1">F</td><td rowspan="1" colspan="1">F</td></tr><tr><td rowspan="1" colspan="1"><abbrev xmlns:xlink="http://www.w3.org/1999/xlink" xlink:title="first collar length" id="ABBRID0E6IBI" xlink:type="simple">C1</abbrev>/<abbrev xmlns:xlink="http://www.w3.org/1999/xlink" xlink:title="second collar length" id="ABBRID0EDJBI" xlink:type="simple">C2</abbrev></td><td rowspan="1" colspan="1">75.9</td><td rowspan="1" colspan="1">66.1</td><td rowspan="1" colspan="1">70.5</td><td rowspan="1" colspan="1">96.4</td><td rowspan="1" colspan="1">82.7</td></tr><tr><td rowspan="1" colspan="1">
                      <abbrev xmlns:xlink="http://www.w3.org/1999/xlink" xlink:title="TL divided by diameter at midbody (ratio of length/diameter)" id="ABBRID0E1JBI" xlink:type="simple">TL/D</abbrev>
                    </td><td rowspan="1" colspan="1">11.8</td><td rowspan="1" colspan="1">11.7</td><td rowspan="1" colspan="1">10.0</td><td rowspan="1" colspan="1">9.3</td><td rowspan="1" colspan="1">10.8</td></tr><tr><td rowspan="1" colspan="1">
                      <abbrev xmlns:xlink="http://www.w3.org/1999/xlink" xlink:title="TL divided by HL" id="ABBRID0ESKBI" xlink:type="simple">TL/HL</abbrev>
                    </td><td rowspan="1" colspan="1">39.9</td><td rowspan="1" colspan="1">40.0</td><td rowspan="1" colspan="1">48.2</td><td rowspan="1" colspan="1">38.1</td><td rowspan="1" colspan="1">44.5</td></tr><tr><td rowspan="1" colspan="1"><abbrev xmlns:xlink="http://www.w3.org/1999/xlink" xlink:title="total length" id="ABBRID0EKLBI" xlink:type="simple">TL</abbrev>/ <abbrev xmlns:xlink="http://www.w3.org/1999/xlink" xlink:title="width at midbody" id="ABBRID0EOLBI" xlink:type="simple">WMB</abbrev></td><td rowspan="1" colspan="1">34.1</td><td rowspan="1" colspan="1">35.9</td><td rowspan="1" colspan="1">28.3</td><td rowspan="1" colspan="1">24.1</td><td rowspan="1" colspan="1">31.5</td></tr><tr><td rowspan="1" colspan="1">L/<abbrev xmlns:xlink="http://www.w3.org/1999/xlink" xlink:title="head width at CM" id="ABBRID0EFMBI" xlink:type="simple">HW</abbrev></td><td rowspan="1" colspan="1">36.7</td><td rowspan="1" colspan="1">30.8</td><td rowspan="1" colspan="1">38.2</td><td rowspan="1" colspan="1">27.7</td><td rowspan="1" colspan="1">37.8</td></tr><tr><td rowspan="1" colspan="1">
                      <abbrev xmlns:xlink="http://www.w3.org/1999/xlink" xlink:title="HL divided by HW" id="ABBRID0E3MBI" xlink:type="simple">HL/HW</abbrev>
                    </td><td rowspan="1" colspan="1">92.0</td><td rowspan="1" colspan="1">77.0</td><td rowspan="1" colspan="1">79.2</td><td rowspan="1" colspan="1">72.9</td><td rowspan="1" colspan="1">85.0</td></tr></tbody></table></table-wrap></tp:treatment-sec><tp:treatment-sec sec-type="distribution" id="SECID0EPNBI"><title>Distribution and natural history.</title><p><italic><tp:taxon-name><tp:taxon-name-part taxon-name-part-type="genus" reg="Caecilia">Caecilia</tp:taxon-name-part> <tp:taxon-name-part taxon-name-part-type="species" reg="pulchraserrana">pulchraserrana</tp:taxon-name-part></tp:taxon-name></italic> sp. nov. is currently known from two adjacent, relictual tropical wet forest localities on the western slope of the Cordillera Oriental of Colombia (Serranía de los Yariquíes; Fig. <xref ref-type="fig" rid="F1">1</xref>) at elevations between 731–789 m a.s.l. The Serrania of the Yariguies corresponds to an isolated mountain range that is part of the western slope of the Cordillera Oriental of Colombia (Fig. <xref ref-type="fig" rid="F1">1</xref>). <italic><tp:taxon-name><tp:taxon-name-part taxon-name-part-type="genus" reg="Caecilia">Caecilia</tp:taxon-name-part> <tp:taxon-name-part taxon-name-part-type="species" reg="pulchraserrana">pulchraserrana</tp:taxon-name-part></tp:taxon-name></italic> sp. nov. is a fossorial species associated with marshy areas surrounded by secondary vegetation at the forest edge (Fig. <xref ref-type="fig" rid="F6">6</xref>). The specimens were collected during the dry season in very wet soils lacking rocks (i.e., bogs; Fig. <xref ref-type="fig" rid="F6">6</xref>), in a slightly inclined area (nearly 5°of slope) covered with vegetation of the family <tp:taxon-name><tp:taxon-name-part taxon-name-part-type="family">Heliconiaceae</tp:taxon-name-part></tp:taxon-name> (<italic><tp:taxon-name><tp:taxon-name-part taxon-name-part-type="genus" reg="Heliconia">Heliconia</tp:taxon-name-part></tp:taxon-name></italic> spp., Fig. <xref ref-type="fig" rid="F6">6</xref>).</p><fig id="F6" position="float" orientation="portrait"><object-id xmlns:xlink="http://www.w3.org/1999/xlink" content-type="doi" xlink:type="simple">10.3897/zookeys.884.35776.figure6</object-id><object-id xmlns:xlink="http://www.w3.org/1999/xlink" content-type="arpha" xlink:type="simple">1EC09794-4B10-5157-BA84-C01C0A956F07</object-id><label>Figure 6.</label><caption><p>Habitat of <italic><tp:taxon-name><tp:taxon-name-part taxon-name-part-type="genus" reg="Caecilia">Caecilia</tp:taxon-name-part> <tp:taxon-name-part taxon-name-part-type="species" reg="pulchraserrana">pulchraserrana</tp:taxon-name-part></tp:taxon-name></italic> sp. nov. in the Serranía de los Yariguíes in Santander Department, El Carmen de Chucurí Municipality, vereda La Belleza, Cascajales River, <named-content xmlns:xlink="http://www.w3.org/1999/xlink" content-type="dwc:verbatimCoordinates" xlink:type="simple"><named-content content-type="geo-json" specific-use="{&#34;type&#34;:&#34;Point&#34;,&#34;coordinates&#34;:[-73.572278,6.569139]}" id="NCID0EBQBI" xlink:type="simple">06°34'8.9"N, 73°34'20.2"W</named-content></named-content>, 789 m a.s.l.. <bold>A</bold> View showing standing water in marshy area <bold>B</bold> Transitional change of wetter (right) to drier (left) microhabitat.</p></caption><graphic xmlns:xlink="http://www.w3.org/1999/xlink" xlink:href="zookeys-884-135-g006.jpg" position="float" orientation="portrait" xlink:type="simple" id="oo_351469.jpg"><uri content-type="original_file" xlink:type="simple">https://binary.pensoft.net/fig/351469</uri></graphic></fig><p><italic><tp:taxon-name><tp:taxon-name-part taxon-name-part-type="genus" reg="Caecilia">Caecilia</tp:taxon-name-part> <tp:taxon-name-part taxon-name-part-type="species" reg="pulchraserrana">pulchraserrana</tp:taxon-name-part></tp:taxon-name></italic> sp. nov. was obtained during the initial 10 minutes of removal with a hoe.We extracted the first specimen in intermediate substrates between marshy and dry areas; after 40 minutes of excavation in these selected areas, we obtained four additional specimens. Using these same criteria, when moving two kilometers above the original point, an area with similar characteristics was located and within 20 minutes we collected two additional specimens. <italic><tp:taxon-name><tp:taxon-name-part taxon-name-part-type="genus" reg="Caecilia">Caecilia</tp:taxon-name-part> <tp:taxon-name-part taxon-name-part-type="species" reg="pulchraserrana">pulchraserrana</tp:taxon-name-part></tp:taxon-name></italic> sp. nov. was collected on black sandy soils with high organic matter content. These caecilians move quickly under the substrate, so once the first specimen is detected it is important to quickly create channels to surround and block them from escaping.</p></tp:treatment-sec><tp:treatment-sec sec-type="etymology" id="SECID0EHRBI"><title>Etymology.</title><p>The specific epithet is formed from the Latin <italic>pulchra</italic> (nominative feminine singular of <italic>pulcher</italic>), meaning beauty, and the Spanish adjective <italic>serrana</italic> (feminine singular of <italic>serrano</italic>), from the sierra or serranía. This specific name refers to the type locality of the species: vereda La Belleza (beauty in English) in the western foothills of the Serranía de Los Yariguíes. The specific name was chosen using a citizen science approach. First, scientists and inhabitants of the El Carmen de Chucurí municipality gathered a list of possible names for the new species. Then, the list of potential names and their meanings was shared with the local people, who voted to choose their preferred name.</p></tp:treatment-sec><tp:treatment-sec><!--Section generated to contain objects referenced in tp:taxon-treatment.--><fig id="F3" position="float" orientation="portrait"><object-id xmlns:xlink="http://www.w3.org/1999/xlink" content-type="doi" xlink:type="simple">10.3897/zookeys.884.35776.figure3</object-id><object-id xmlns:xlink="http://www.w3.org/1999/xlink" content-type="arpha" xlink:type="simple">0DA3D4B2-AFCC-5456-BCF7-7E493B9950AA</object-id><label>Figure 3.</label><caption><p>Holotype of <italic><tp:taxon-name><tp:taxon-name-part taxon-name-part-type="genus" reg="Caecilia">Caecilia</tp:taxon-name-part> <tp:taxon-name-part taxon-name-part-type="species" reg="pulchraserrana">pulchraserrana</tp:taxon-name-part></tp:taxon-name></italic> sp. nov. Adult female, IAvH-Am-1548. <bold>A, B</bold> Lateral views of body <bold>C</bold> dorsal <bold>D</bold> ventral <bold>E</bold> lateral views of head <bold>F</bold> Frontal view of cephalic region, the arrow indicates the narial plug <bold>G</bold> dorsal and <bold>H</bold> lateral views of caudal region <bold>I</bold> ventral view of vent.</p></caption><graphic xmlns:xlink="http://www.w3.org/1999/xlink" xlink:href="zookeys-884-135-g003.jpg" position="float" orientation="portrait" xlink:type="simple" id="oo_351466.jpg"><uri content-type="original_file" xlink:type="simple">https://binary.pensoft.net/fig/351466</uri></graphic></fig><fig id="F1" position="float" orientation="portrait"><object-id xmlns:xlink="http://www.w3.org/1999/xlink" content-type="doi" xlink:type="simple">10.3897/zookeys.884.35776.figure1</object-id><object-id xmlns:xlink="http://www.w3.org/1999/xlink" content-type="arpha" xlink:type="simple">94E5668B-552A-58E2-97F1-D1007060D07F</object-id><label>Figure 1.</label><caption><p><bold>A</bold> Map of Colombia showing the known localities of the species of <italic><tp:taxon-name><tp:taxon-name-part taxon-name-part-type="genus" reg="Caecilia">Caecilia</tp:taxon-name-part></tp:taxon-name></italic> that occur in the Magdalena valley region. Key: <italic><tp:taxon-name><tp:taxon-name-part taxon-name-part-type="genus" reg="Caecilia">C.</tp:taxon-name-part> <tp:taxon-name-part taxon-name-part-type="species" reg="caribea">caribea</tp:taxon-name-part></tp:taxon-name></italic> (blue triangle), <italic><tp:taxon-name><tp:taxon-name-part taxon-name-part-type="genus" reg="Caecilia">C.</tp:taxon-name-part> <tp:taxon-name-part taxon-name-part-type="species" reg="corpulenta">corpulenta</tp:taxon-name-part></tp:taxon-name></italic> (black dot), <italic><tp:taxon-name><tp:taxon-name-part taxon-name-part-type="genus" reg="Caecilia">C.</tp:taxon-name-part> <tp:taxon-name-part taxon-name-part-type="species" reg="degenerata">degenerata</tp:taxon-name-part></tp:taxon-name></italic> (black cross), <italic><tp:taxon-name><tp:taxon-name-part taxon-name-part-type="genus" reg="Caecilia">C.</tp:taxon-name-part> <tp:taxon-name-part taxon-name-part-type="species" reg="guntheri">guntheri</tp:taxon-name-part></tp:taxon-name></italic> (violet asterisk), <italic><tp:taxon-name><tp:taxon-name-part taxon-name-part-type="genus" reg="Caecilia">C.</tp:taxon-name-part> <tp:taxon-name-part taxon-name-part-type="species" reg="subnigricans">subnigricans</tp:taxon-name-part></tp:taxon-name></italic> (yellow triangle), <italic><tp:taxon-name><tp:taxon-name-part taxon-name-part-type="genus" reg="Caecilia">C.</tp:taxon-name-part> <tp:taxon-name-part taxon-name-part-type="species" reg="subdermalis">subdermalis</tp:taxon-name-part></tp:taxon-name></italic> (green star), <italic><tp:taxon-name><tp:taxon-name-part taxon-name-part-type="genus" reg="Caecilia">C.</tp:taxon-name-part> <tp:taxon-name-part taxon-name-part-type="species" reg="thompsoni">thompsoni</tp:taxon-name-part></tp:taxon-name></italic> (black star), <italic><tp:taxon-name><tp:taxon-name-part taxon-name-part-type="genus" reg="Caecilia">Caecilia</tp:taxon-name-part> <tp:taxon-name-part taxon-name-part-type="species" reg="pulchraserrana">pulchraserrana</tp:taxon-name-part></tp:taxon-name></italic> sp. nov. (red triangle) <bold>B</bold> Type locality of <italic><tp:taxon-name><tp:taxon-name-part taxon-name-part-type="genus" reg="Caecilia">Caecilia</tp:taxon-name-part> <tp:taxon-name-part taxon-name-part-type="species" reg="pulchraserrana">pulchraserrana</tp:taxon-name-part></tp:taxon-name></italic> sp. nov. (red triangle) at Serranía de los Yariguíes, Santander Department, Colombia.</p></caption><graphic xmlns:xlink="http://www.w3.org/1999/xlink" xlink:href="zookeys-884-135-g001.jpg" position="float" orientation="portrait" xlink:type="simple" id="oo_351464.jpg"><uri content-type="original_file" xlink:type="simple">https://binary.pensoft.net/fig/351464</uri></graphic></fig></tp:treatment-sec><ref-list><ref id="B17"><mixed-citation xmlns:xlink="http://www.w3.org/1999/xlink" xlink:type="simple"><person-group><name name-style="western"><surname>Dunn</surname><given-names>ER</given-names></name></person-group> (<year>1942</year>) <article-title>The American caecilians. Bulletin of the Museum of Comparative Zoology.</article-title><source>Cambridge, Massachusetts</source><volume>91</volume>: <fpage>437</fpage>–<lpage>540</lpage>. <ext-link xlink:type="simple" ext-link-type="uri" xlink:href="https://biodiversitylibrary.org/page/4788854">https://biodiversitylibrary.org/page/4788854</ext-link></mixed-citation></ref><ref id="B30"><mixed-citation xmlns:xlink="http://www.w3.org/1999/xlink" xlink:type="simple"><person-group><name name-style="western"><surname>Lynch</surname><given-names>JD</given-names></name></person-group> (<year>1999</year>) Una aproximación a las culebras ciegas de Colombia (<tp:taxon-name><tp:taxon-name-part taxon-name-part-type="class">Amphibia</tp:taxon-name-part></tp:taxon-name>: <tp:taxon-name><tp:taxon-name-part taxon-name-part-type="order">Gymnophiona</tp:taxon-name-part></tp:taxon-name>). Revista de la Academia Colombiana de Ciencias Exactas, Físicas y Naturales 23(Suplemento especial): 317–337. <ext-link xlink:type="simple" ext-link-type="uri" xlink:href="http://www.accefyn.com/revista/Vol_23/supl/317–337.pdf">http://www.accefyn.com/revista/Vol_23/supl/317–337.pdf</ext-link></mixed-citation></ref><ref id="B53"><mixed-citation xmlns:xlink="http://www.w3.org/1999/xlink" xlink:type="simple"><person-group><name name-style="western"><surname>Taylor</surname><given-names>EH</given-names></name></person-group> (<year>1968</year>) <source>The Caecilians of the World: A Taxonomic Review.</source><publisher-name>University of Kansas Press</publisher-name>, <publisher-loc>Lawrence</publisher-loc>, <size units="page">848 pp</size>.</mixed-citation></ref></ref-list></tp:taxon-treatment>
